# Supplementary material for: Enhancing Oral Bioavailability of Poorly Water-Soluble Natural Products via Lipid–Drug Conjugates
Source: Pharmaceutics. 2026 Jul 22;18(7):899. doi: 10.3390/pharmaceutics18070899 (PMC13416388; doi:10.3390/pharmaceutics18070899)
Supplement: Supplementary file 1 [file pharmaceutics-18-00899-s001.zip]

Archive with 1 entries (1 files):
- pharmaceutics-4420898-supplementary.pdf
